# Supplementary material for: miR-381-3p Inhibits Intramuscular Fat Deposition through Targeting FABP3 by ceRNA Regulatory Network
Source: Biology (Basel). 2022 Oct 13;11(10):1497. doi: 10.3390/biology11101497 (PMC9598794; doi:10.3390/biology11101497)
Supplement: Supplementary file 1 [file biology-11-01497-s001.zip]

Archive with 2 entries (2 files):
- supp figures.pdf
- Supplementary Table.xlsx
